# Supplementary material for: A Comparative Study of Two Models of Intraluminal Filament Middle Cerebral Artery Occlusion in Rats: Long-Lasting Accumulation of Corticosterone and Interleukins in the Hippocampus and Frontal Cortex in Koizumi Model
Source: Biomedicines. 2022 Dec 2;10(12):3119. doi: 10.3390/biomedicines10123119 (PMC9775077; doi:10.3390/biomedicines10123119)
Supplement: Supplementary file 1 [file biomedicines-10-03119-s001.zip]

Archive with 1 entries (1 files):
- biomedicines-1918868-supplementary.pdf
